# Supplementary material for: Therapeutic Efficacy of Multi-Characteristic Opsin Gene Therapy in a Mouse Model of Stargardt Disease
Source: Bioengineering (Basel). 2026 Jun 4;13(6):660. doi: 10.3390/bioengineering13060660 (PMC13296013; doi:10.3390/bioengineering13060660)
Supplement: Supplementary file 1 [file bioengineering-13-00660-s001.zip]

Archive with 1 entries (1 files):
- bioengineering-4296739-supplementary.pdf
